# Supplementary material for: Effects of Physical Activity Interventions on Health Outcomes among Older Adults Living with HIV: A Systematic Review and Meta-Analysis
Source: Int J Environ Res Public Health. 2022 Jul 11;19(14):8439. doi: 10.3390/ijerph19148439 (PMC9317429; doi:10.3390/ijerph19148439)
Supplement: Supplementary file 1 [file ijerph-19-08439-s001.zip]

Archive with 1 entries (1 files):
- ijerph-1780221-supplementary.pdf
